# Supplementary material for: Pre- and Post-Zygotic Barriers Contribute to Reproductive Isolation and Correlate with Genetic Distance in Cucumis
Source: Plants (Basel). 2023 Feb 17;12(4):926. doi: 10.3390/plants12040926 (PMC9963866; doi:10.3390/plants12040926)
Supplement: Supplementary file 1 [file plants-12-00926-s001.zip]

Archive with 1 entries (1 files):
- plants-2082980-supplementary.pdf
